# Supplementary material for: Effect of adjuvants on physicochemical properties of lime sulfur on flower/paraffin and application on flower thinning
Source: Front Plant Sci. 2023 Sep 11;14:1257672. doi: 10.3389/fpls.2023.1257672 (PMC10536241; doi:10.3389/fpls.2023.1257672)
Supplement: Supplementary file 1 [file DataSheet_1.xlsx]

## Sheet: Sheet1
Treatments	number	direction	total inflorescence number	inflorescence fruit set number	Inflorescence fruit set rate(%)	empty fruit rate (%)		number of flowers on inflorescence /number of fruits on inflorescence
Teatment 4	2	E	8	6	0.75	0.25	2	4	3	6	4	5	6
								3	2	3	2	3	2
								0.75	0.666667	0.5	0.5	0.6	0.333333
	4		10	8	0.8	0.2	2	3	6	5	5	3	3	5	5
								1	6	3	5	1	3	3	3
								0.333333	1	0.6	1	0.333333	1	0.6	0.6
	9		6	4	0.666667	0.333333	2	5	5	5	4
								5	4	3	4
								1	0.8	0.6	1
	11		8	7	0.875	0.125	1	3	4	5	5	5	5	4
								1	2	1	1	1	3	3
								0.333333	0.5	0.2	0.2	0.2	0.6	0.75
	12		29	27	0.931034	0.0689655	2	5	5	4	5	5	5	4	5	4	4	4	3	4	5	4	3	3	3	5	5	4	4	4	5	3	4	5
								4	1	3	1	2	1	3	2	1	4	3	3	3	3	4	1	2	2	2	3	2	2	1	4	2	3	4
								0.8	0.2	0.75	0.2	0.4	0.2	0.75	0.4	0.25	1	0.75	1	0.75	0.6	1	0.333333	0.666667	0.666667	0.4	0.6	0.5	0.5	0.25	0.8	0.666667	0.75	0.8
	5	W	16	15	0.9375	0.0625	1	5	5	5	5	5	5	3	3	3	4	5	6	4	5	4
								2	5	5	2	4	4	2	3	3	4	4	2	3	1	3
								0.4	1	1	0.4	0.8	0.8	0.666667	1	1	1	0.8	0.333333	0.75	0.2	0.75
	6		12	10	0.833333	0.166667	2	4	5	4	3	3	5	5	5	4	5
								1	5	1	2	2	5	1	3	4	1
								0.25	1	0.25	0.666667	0.666667	1	0.2	0.6	1	0.2
	7		22	20	0.909091	0.0909091	2	5	4	4	5	4	4	5	5	3	4	3	5	4	3	4	4	5	5	4	5
								3	4	3	3	2	2	4	4	1	3	2	3	3	2	2	2	2	3	3	2
								0.6	1	0.75	0.6	0.5	0.5	0.8	0.8	0.333333	0.75	0.666667	0.6	0.75	0.666667	0.5	0.5	0.4	0.6	0.75	0.4
	16		14	12	0.857143	0.142857	2	3	3	5	4	4	4	3	3	6	6	5	5
								2	1	4	3	3	3	3	2	4	4	4	3
								0.666667	0.333333	0.8	0.75	0.75	0.75	1	0.666667	0.666667	0.666667	0.8	0.6
	17		22	21	0.954545	0.0454545	1	4	5	5	5	4	5	3	4	5	5	3	5	5	3	5	5	5	6	6	5	6
								3	2	5	3	3	2	3	1	1	1	2	2	4	2	4	3	1	2	3	3	4
								0.75	0.4	1	0.6	0.75	0.4	1	0.25	0.2	0.2	0.666667	0.4	0.8	0.666667	0.8	0.6	0.2	0.333333	0.5	0.6	0.666667
	8	S	14	12	0.857143	0.142857	2	5	4	5	4	5	6	5	4	3	4	4	3
								4	4	5	2	2	2	4	1	1	2	4	1
								0.8	1	1	0.5	0.4	0.333333	0.8	0.25	0.333333	0.5	1	0.333333
	18		17	16	0.941176	0.0588235	1	5	4	5	4	4	4	5	3	4	3	5	3	4	5	4	4
								4	3	4	2	2	1	3	1	4	3	4	2	3	4	3	2
								0.8	0.75	0.8	0.5	0.5	0.25	0.6	0.333333	1	1	0.8	0.666667	0.75	0.8	0.75	0.5
	19		44	43	0.977273	0.0227273	1	5	4	5	3	5	4	5	3	3	5	4	4	6	4	3	5	5	4	5	4	3	5	4	3	5	5	4	4	4	4	3	5	4	4	5	5	3	4	5	5	4	5
								3	3	5	1	3	1	1	2	1	4	3	1	5	1	3	3	3	1	2	2	1	4	3	1	2	2	3	1	4	1	2	2	2	3	4	4	2	2	1	4	3	4
								0.6	0.75	1	0.333333	0.6	0.25	0.2	0.666667	0.333333	0.8	0.75	0.25	0.833333	0.25	1	0.6	0.6	0.25	0.4	0.5	0.333333	0.8	0.75	0.333333	0.4	0.4	0.75	0.25	1	0.25	0.666667	0.4	0.5	0.75	0.8	0.8	0.666667	0.5	0.2	0.8	0.75	0.8
	20		12	11	0.916667	0.0833333	1	5	4	6	5	3	5	4	4	4	4	5
								5	3	5	1	3	4	4	2	2	2	4
								1	0.75	0.833333	0.2	1	0.8	1	0.5	0.5	0.5	0.8
	1	N	12	11	0.916667	0.0833333	1	5	5	4	5	5	4	5	4	3	5	4
								5	1	1	2	4	1	2	1	3	3	2
								1	0.2	0.25	0.4	0.8	0.25	0.4	0.25	1	0.6	0.5
	3		12	10	0.833333	0.166667	2	3	5	3	6	3	4	6	3	6	5
								1	3	1	6	3	3	3	1	4	3
								0.333333	0.6	0.333333	1	1	0.75	0.5	0.333333	0.666667	0.6
	10		13	12	0.923077	0.0769231	1	5	5	4	4	5	3	4	5	4	5	4	5
								4	4	4	1	5	3	4	4	3	4	3	4
								0.8	0.8	1	0.25	1	1	1	0.8	0.75	0.8	0.75	0.8
	13		15	14	0.933333	0.0666667	1	3	4	4	4	4	3	4	4	3	3	4	4	4	5
								2	2	2	4	2	2	2	3	2	3	3	2	4	4
								0.666667	0.5	0.5	1	0.5	0.666667	0.5	0.75	0.666667	1	0.75	0.5	1	0.8
	14		38	37	0.973684	0.0263158	1	5	5	5	5	5	4	5	5	4	4	4	5	3	5	5	5	5	5	4	4	3	3	3	5	4	5	4	4	4	3	4	5	5	4	3	4	5
								4	4	2	2	2	2	4	3	2	4	2	4	1	2	1	3	3	3	4	2	2	1	3	3	1	4	3	2	1	3	4	4	2	4	3	3	4
								0.8	0.8	0.4	0.4	0.4	0.5	0.8	0.6	0.5	1	0.5	0.8	0.333333	0.4	0.2	0.6	0.6	0.6	1	0.5	0.666667	0.333333	1	0.6	0.25	0.8	0.75	0.5	0.25	1	1	0.8	0.4	1	1	0.75	0.8
	15		24	23	0.958333	0.0416667	1	4	5	3	3	4	4	4	3	5	4	4	3	5	3	4	5	5	4	5	3	6	5	4
								4	1	1	1	1	1	4	3	1	3	4	2	4	2	3	2	2	2	3	3	4	3	4
					0.88725	0.11275		1	0.2	0.333333	0.333333	0.25	0.25	1	1	0.2	0.75	1	0.666667	0.8	0.666667	0.75	0.4	0.4	0.5	0.6	1	0.666667	0.6	1
Teatment 5	2	E	28	24	0.857143	0.142857	4	3	4	3	4	4	4	4	4	4	4	4	5	4	6	4	4	3	5	4	5	4	3	5	4
								1	2	2	1	1	3	3	2	3	2	3	2	4	4	3	3	3	2	3	1	1	3	3	3
								0.333333	0.5	0.666667	0.25	0.25	0.75	0.75	0.5	0.75	0.5	0.75	0.4	1	0.666667	0.75	0.75	1	0.4	0.75	0.2	0.25	1	0.6	0.75
	7		22	18	0.818182	0.181818	4	5	3	4	5	4	3	3	3	5	5	3	4	5	4	3	5	5	4
								1	2	2	5	2	2	3	1	2	5	1	2	4	3	2	4	3	3
								0.2	0.666667	0.5	1	0.5	0.666667	1	0.333333	0.4	1	0.333333	0.5	0.8	0.75	0.666667	0.8	0.6	0.75
	11		42	36	0.857143	0.142857	6	4	5	5	4	6	4	4	3	4	3	4	4	3	3	1	4	5	4	5	5	4	5	4	3	3	5	1	3	3	5	5	3	3	5	3	5
								2	1	5	1	3	4	4	3	1	2	1	1	3	3	1	3	2	4	1	5	1	3	1	2	2	4	1	2	2	2	2	2	3	1	2	3
								0.5	0.2	1	0.25	0.5	1	1	1	0.25	0.666667	0.25	0.25	1	1	1	0.75	0.4	1	0.2	1	0.25	0.6	0.25	0.666667	0.666667	0.8	1	0.666667	0.666667	0.4	0.4	0.666667	1	0.2	0.666667	0.6
	16		33	28	0.848485	0.151515	5	4	4	5	5	4	3	4	4	5	4	4	4	4	4	4	5	4	4	5	5	5	3	5	4	5	4	3	5
								4	2	3	3	2	3	3	2	2	2	2	1	1	1	1	4	1	1	2	1	2	3	2	1	1	1	3	2
								1	0.5	0.6	0.6	0.5	1	0.75	0.5	0.4	0.5	0.5	0.25	0.25	0.25	0.25	0.8	0.25	0.25	0.4	0.2	0.4	1	0.4	0.25	0.2	0.25	1	0.4
	5	W	27	23	0.851852	0.148148	4	5	5	3	4	4	4	3	3	4	4	5	4	4	4	5	4	5	4	5	5	5	5	4
								1	2	2	2	2	4	2	2	1	3	2	1	3	4	1	4	1	2	3	3	3	4	4
								0.2	0.4	0.666667	0.5	0.5	1	0.666667	0.666667	0.25	0.75	0.4	0.25	0.75	1	0.2	1	0.2	0.5	0.6	0.6	0.6	0.8	1
	6		14	10	0.714286	0.285714	4	4	4	5	5	4	4	5	5	5	5
								1	1	1	1	1	1	4	1	3	4
								0.25	0.25	0.2	0.2	0.25	0.25	0.8	0.2	0.6	0.8
	9		28	22	0.785714	0.214286	6	4	3	4	3	5	3	5	5	3	5	4	5	4	5	5	5	5	4	4	4	3	5	4
								2	3	4	3	1	3	1	1	3	3	4	2	4	1	2	1	1	2	4	2	3	4	2
								0.5	1	1	1	0.2	1	0.2	0.2	1	0.6	1	0.4	1	0.2	0.4	0.2	0.2	0.5	1	0.5	1	0.8	0.5
	10		25	23	0.92	0.08	2	4	4	5	5	4	3	4	4	5	3	5	3	4	5	3	3	5	5	4	5	5	5	4
								1	2	2	2	3	2	1	3	2	3	1	2	2	2	2	3	3	1	1	3	2	4	2
								0.25	0.5	0.4	0.4	0.75	0.666667	0.25	0.75	0.4	1	0.2	0.666667	0.5	0.4	0.666667	1	0.6	0.2	0.25	0.6	0.4	0.8	0.5
	13		36	32	0.888889	0.111111	4	6	5	5	5	5	5	4	4	5	5	5	5	4	4	5	5	5	4	4	4	4	5	4	4	3	3	4	4	5	3	5	3
								2	2	1	3	2	5	2	2	1	2	1	4	3	2	2	2	1	1	2	3	1	2	1	1	3	3	1	1	4	2	4	2
								0.333333	0.4	0.2	0.6	0.4	1	0.5	0.5	0.2	0.4	0.2	0.8	0.75	0.5	0.4	0.4	0.2	0.25	0.5	0.75	0.25	0.4	0.25	0.25	1	1	0.25	0.25	0.8	0.666667	0.8	0.666667
	1	S	26	23	0.884615	0.115385	3	3	3	4	3	3	4	5	4	3	3	4	5	3	4	3	4	5	3	4	5	5	3	4
								2	2	1	1	1	1	2	2	2	1	1	2	2	3	2	2	4	3	4	3	4	2	2
								0.666667	0.666667	0.25	0.333333	0.333333	0.25	0.4	0.5	0.666667	0.333333	0.25	0.4	0.666667	0.75	0.666667	0.5	0.8	1	1	0.6	0.8	0.666667	0.5
	8		25	22	0.88	0.12	3	4	4	4	4	4	4	4	5	3	4	5	4	5	4	4	5	4	5	3	4	3	4
								1	2	4	3	2	3	1	4	2	3	3	2	4	3	4	3	2	1	2	3	3	2
								0.25	0.5	1	0.75	0.5	0.75	0.25	0.8	0.666667	0.75	0.6	0.5	0.8	0.75	1	0.6	0.5	0.2	0.666667	0.75	1	0.5
	14		36	32	0.888889	0.111111	4	6	5	5	5	5	5	4	4	5	5	5	5	4	4	5	5	5	4	4	4	4	5	1	4	3	3	1	1	5	3	5	3
								2	2	1	3	2	5	2	2	1	2	1	4	3	2	2	2	1	1	2	3	1	2	1	1	3	3	1	1	4	2	4	2
								0.333333	0.4	0.2	0.6	0.4	1	0.5	0.5	0.2	0.4	0.2	0.8	0.75	0.5	0.4	0.4	0.2	0.25	0.5	0.75	0.25	0.4	1	0.25	1	1	1	1	0.8	0.666667	0.8	0.666667
	15		22	18	0.818182	0.181818	4	5	5	5	4	4	4	4	5	4	5	4	4	4	3	5	4	5	5
								3	4	2	4	1	3	2	2	1	3	4	1	2	1	3	2	3	2
								0.6	0.8	0.4	1	0.25	0.75	0.5	0.4	0.25	0.6	1	0.25	0.5	0.333333	0.6	0.5	0.6	0.4
	3	N	6	3	0.5	0.5	3	5	5	4
								1	3	2
								0.2	0.6	0.5
	4		26	21	0.807692	0.192308	5	4	3	4	4	3	4	4	4	5	5	4	5	3	4	6	4	4	4	5	6	5
								2	1	2	1	2	1	4	4	5	3	2	4	3	3	4	2	2	3	1	2	3
								0.5	0.333333	0.5	0.25	0.666667	0.25	1	1	1	0.6	0.5	0.8	1	0.75	0.666667	0.5	0.5	0.75	0.2	0.333333	0.6
	12	TOP	18	14	0.777778	0.222222	4	3	5	4	4	4	4	5	4	5	4	3	5	4	5
								1	3	2	2	1	1	3	1	2	1	1	1	3	3
					0.818678	0.181322		0.333333	0.6	0.5	0.5	0.25	0.25	0.6	0.25	0.4	0.25	0.333333	0.2	0.75	0.6
Teatment 6	1	E	11	5	0.454545	0.545455	6	5	5	4	5	4
								1	2	1	1	1
								0.2	0.4	0.25	0.2	0.25
	8		13	9	0.692308	0.307692	4	3	5	4	4	5	5	4	5	5
								1	2	1	1	1	2	1	2	1
								0.333333	0.4	0.25	0.25	0.2	0.4	0.25	0.4	0.2
	12		18	12	0.666667	0.333333	6	4	5	4	4	4	4	4	3	4	4	3	4
								1	1	2	1	1	1	1	1	1	1	1	1
								0.25	0.2	0.5	0.25	0.25	0.25	0.25	0.333333	0.25	0.25	0.333333	0.25
	3	W	10	6	0.6	0.4	4	5	4	5	4	4	5
								2	2	1	1	1	1
								0.4	0.5	0.2	0.25	0.25	0.2
	5		28	22	0.785714	0.214286	6	4	4	3	5	5	5	4	3	4	3	4	5	5	5	5	5	5	4	5	3	5	4
								1	1	1	1	2	1	1	1	2	1	1	2	1	1	2	1	1	1	2	1	1	1
								0.25	0.25	0.333333	0.2	0.4	0.2	0.25	0.333333	0.5	0.333333	0.25	0.4	0.2	0.2	0.4	0.2	0.2	0.25	0.4	0.333333	0.2	0.25
	10		6	4	0.666667	0.333333	2	4	4	5	5
								1	2	1	1
								0.25	0.5	0.2	0.2
	11		11	8	0.727273	0.272727	3	4	5	4	5	5	5	5	5
								2	3	2	1	2	1	1	2
								0.5	0.6	0.5	0.2	0.4	0.2	0.2	0.4
	6	S	14	10	0.714286	0.285714	4	3	4	5	5	4	4	5	4	5	5
								1	1	1	2	2	1	1	1	1	2
								0.333333	0.25	0.2	0.4	0.5	0.25	0.2	0.25	0.2	0.4
	9		24	21	0.875	0.125	3	4	4	5	3	4	5	4	4	4	5	3	5	5	5	5	4	5	5	4	5	4
								2	1	1	1	2	2	1	1	1	2	2	1	2	1	2	2	1	1	2	3	2
								0.5	0.25	0.2	0.333333	0.5	0.4	0.25	0.25	0.25	0.4	0.666667	0.2	0.4	0.2	0.4	0.5	0.2	0.2	0.5	0.6	0.5
	13		6	5	0.833333	0.166667	1	4	4	3	5	4
								1	1	1	1	1
								0.25	0.25	0.333333	0.2	0.25
	2	N	26	22	0.846154	0.153846	4	5	3	4	4	4	3	5	4	4	5	5	4	4	4	5	5	4	4	5	4	5	5
								1	1	1	1	1	1	1	2	1	1	2	1	1	1	2	1	1	1	1	2	2	1
								0.2	0.333333	0.25	0.25	0.25	0.333333	0.2	0.5	0.25	0.2	0.4	0.25	0.25	0.25	0.4	0.2	0.25	0.25	0.2	0.5	0.4	0.2
	4		12	8	0.666667	0.333333	4	5	5	5	5	5	4	4	5
								1	2	1	1	1	1	1	1
								0.2	0.4	0.2	0.2	0.2	0.25	0.25	0.2
	7		11	10	0.909091	0.0909091	1	3	5	4	4	4	5	5	4	5	5
								1	1	2	1	1	1	1	1	1	2
								0.333333	0.2	0.5	0.25	0.25	0.2	0.2	0.25	0.2	0.4
	14		6	5	0.833333	0.166667	1	5	5	4	4	4
								1	2	1	1	2
								0.2	0.4	0.25	0.25	0.5
	16	TOP	10	9	0.9	0.1	1	4	5	3	3	4	5	5	5	4
								1	1	1	2	1	1	2	2	3
								0.25	0.2	0.333333	0.666667	0.25	0.2	0.4	0.4	0.75
	15		11	9	0.818182	0.181818	2	4	4	4	5	5	5	4	5	4
								2	1	2	1	3	2	1	1	1
					0.749326	0.250674		0.5	0.25	0.5	0.2	0.6	0.4	0.25	0.2	0.25
Teatment 7	4	E	62	50	0.806452	0.193548	12	5	4	4	4	5	5	4	3	4	3	5	5	5	5	4	4	4	3	4	3	4	4	5	4	5	4	4	5	5	4	5	5	3	4	5	3	4	3	4	4	4	3
								1	1	2	2	1	1	1	1	2	3	2	1	1	2	2	2	1	1	1	1	2	3	2	3	1	2	2	2	1	1	2	1	1	2	1	1	1	1	1	1	2	1
								0.2	0.25	0.5	0.5	0.2	0.2	0.25	0.333333	0.5	1	0.4	0.2	0.2	0.4	0.5	0.5	0.25	0.333333	0.25	0.333333	0.5	0.75	0.4	0.75	0.2	0.5	0.5	0.4	0.2	0.25	0.4	0.2	0.333333	0.5	0.2	0.333333	0.25	0.333333	0.25	0.25	0.5	0.333333
	5		31	23	0.741935	0.258065	8	5	5	5	4	5	5	3	3	4	5	5	5	5	4	4	4	4	4	5	4	4	5	5
								1	1	2	1	3	1	1	1	1	3	2	2	1	1	3	1	2	1	2	2	2	2	2
								0.2	0.2	0.4	0.25	0.6	0.2	0.333333	0.333333	0.25	0.6	0.4	0.4	0.2	0.25	0.75	0.25	0.5	0.25	0.4	0.5	0.5	0.4	0.4
	18		19	13	0.684211	0.315789	6	5	4	4	4	4	4	4	5	5	5	5	3	4
								3	1	1	2	3	1	2	1	2	2	2	2	2
								0.6	0.25	0.25	0.5	0.75	0.25	0.5	0.2	0.4	0.4	0.4	0.666667	0.5
	1	W	28	23	0.821429	0.178571	5	4	5	4	4	3	5	4	3	5	4	3	3	5	5	6	3	5	6	6	5	4	3	5
								2	3	1	4	2	2	1	1	1	2	2	3	3	3	1	1	2	2	1	1	2	1	1
								0.5	0.6	0.25	1	0.666667	0.4	0.25	0.333333	0.2	0.5	0.666667	1	0.6	0.6	0.166667	0.333333	0.4	0.333333	0.166667	0.2	0.5	0.333333	0.2
	2		19	13	0.684211	0.315789	6	3	4	4	4	4	6	3	4	4	5	3	4	4
								2	1	2	2	1	1	1	2	2	2	2	1	1
								0.666667	0.25	0.5	0.5	0.25	0.166667	0.333333	0.5	0.5	0.4	0.666667	0.25	0.25
	7		25	21	0.84	0.16	4	4	5	4	5	4	4	4	6	3	3	6	4	4	5	3	3	4	5	5	5	4
								1	2	1	1	2	1	1	1	2	1	2	1	2	2	2	1	3	2	2	2	2
								0.25	0.4	0.25	0.2	0.5	0.25	0.25	0.166667	0.666667	0.333333	0.333333	0.25	0.5	0.4	0.666667	0.333333	0.75	0.4	0.4	0.4	0.5
	8		22	15	0.681818	0.318182	7	6	5	5	4	4	4	4	4	4	4	4	3	4	4	4
								2	2	1	1	2	2	1	1	2	1	1	1	1	2	1
								0.333333	0.4	0.2	0.25	0.5	0.5	0.25	0.25	0.5	0.25	0.25	0.333333	0.25	0.5	0.25
	13		13	7	0.538462	0.461538	6	5	4	5	4	4	4	5
								2	1	2	1	2	1	1
								0.4	0.25	0.4	0.25	0.5	0.25	0.2
	14		16	10	0.625	0.375	6	4	3	3	4	4	3	4	3	4	5
								1	1	1	1	1	1	1	2	2	2
								0.25	0.333333	0.333333	0.25	0.25	0.333333	0.25	0.666667	0.5	0.4
	3	S	27	20	0.740741	0.259259	7	5	5	5	3	5	3	5	4	5	6	5	4	4	4	4	4	4	4	4	3
								2	2	2	1	1	2	1	1	2	2	2	2	1	2	2	1	2	2	2	1
								0.4	0.4	0.4	0.333333	0.2	0.666667	0.2	0.25	0.4	0.333333	0.4	0.5	0.25	0.5	0.5	0.25	0.5	0.5	0.5	0.333333
	6		35	29	0.828571	0.171429	6	5	3	3	4	4	3	4	3	3	4	4	5	4	5	5	3	5	4	4	4	5	3	1	3	4	4	3	5	4
								2	1	1	2	1	2	1	2	1	1	2	2	1	2	1	1	2	1	2	2	2	1	1	1	1	1	1	1	1
								0.4	0.333333	0.333333	0.5	0.25	0.666667	0.25	0.666667	0.333333	0.25	0.5	0.4	0.25	0.4	0.2	0.333333	0.4	0.25	0.5	0.5	0.4	0.333333	1	0.333333	0.25	0.25	0.333333	0.2	0.25
	15		21	14	0.666667	0.333333	7	3	3	4	5	3	4	5	3	3	4	4	4	3	4
								1	1	2	1	2	1	1	1	1	2	2	1	1	2
								0.333333	0.333333	0.5	0.2	0.666667	0.25	0.2	0.333333	0.333333	0.5	0.5	0.25	0.333333	0.5
	16		11	6	0.545455	0.454545	5	5	3	4	4	5	4
								1	2	1	1	2	2
								0.2	0.666667	0.25	0.25	0.4	0.5
	17		12	7	0.583333	0.416667	5	4	4	4	3	4	4	4
								2	2	1	1	2	1	2
								0.5	0.5	0.25	0.333333	0.5	0.25	0.5
	9	N	24	10	0.416667	0.583333	14	4	4	5	5	4	3	3	4	5	4
								2	1	2	2	2	2	1	2	2	2
								0.5	0.25	0.4	0.4	0.5	0.666667	0.333333	0.5	0.4	0.5
	10		16	13	0.8125	0.1875	3	5	5	6	5	4	3	3	5	4	4	5	3	4
								1	2	3	1	2	1	1	2	2	1	2	1	1
								0.2	0.4	0.5	0.2	0.5	0.333333	0.333333	0.4	0.5	0.25	0.4	0.333333	0.25
	11		18	12	0.666667	0.333333	6	5	3	4	5	4	4	5	4	4	5	5	4
								2	1	1	2	2	1	2	2	2	1	2	2
								0.4	0.333333	0.25	0.4	0.5	0.25	0.4	0.5	0.5	0.2	0.4	0.5
	12		16	10	0.625	0.375	6	4	4	5	4	4	5	4	4	4	4
								1	2	2	1	2	2	2	2	1	2
					0.68384	0.31616		0.25	0.5	0.4	0.25	0.5	0.4	0.5	0.5	0.25	0.5
Teatment 8	1	E	30	20	0.666667	0.333333	10	5	5	5	4	4	5	5	3	5	4	4	5	4	5	5	4	5	4	5	5
								4	1	3	1	2	1	1	1	1	2	2	3	2	1	1	2	1	1	1	2
								0.8	0.2	0.6	0.25	0.5	0.2	0.2	0.333333	0.2	0.5	0.5	0.6	0.5	0.2	0.2	0.5	0.2	0.25	0.2	0.4
	7		32	28	0.875	0.125	4	3	4	3	4	5	3	5	5	5	5	5	3	5	4	4	4	4	5	5	5	3	5	4	5	4	5	5	5
								2	2	1	1	2	1	1	1	1	1	2	1	1	1	2	2	2	2	2	2	2	2	2	2	1	2	1	1
								0.666667	0.5	0.333333	0.25	0.4	0.333333	0.2	0.2	0.2	0.2	0.4	0.333333	0.2	0.25	0.5	0.5	0.5	0.4	0.4	0.4	0.666667	0.4	0.5	0.4	0.25	0.4	0.2	0.2
	10		17	12	0.705882	0.294118	5	6	5	4	5	5	5	4	5	4	4	5	5
								2	1	1	1	1	1	1	1	1	2	1	1
								0.333333	0.2	0.25	0.2	0.2	0.2	0.25	0.2	0.25	0.5	0.2	0.2
	4	S	19	13	0.684211	0.315789	6	4	5	4	5	4	5	5	4	4	4	5	4	4
								1	2	1	2	1	2	1	1	1	2	1	1	1
								0.25	0.4	0.25	0.4	0.25	0.4	0.2	0.25	0.25	0.5	0.2	0.25	0.25
	8		22	14	0.636364	0.363636	8	3	4	4	5	5	4	4	5	3	4	4	3	4	4
								1	1	2	1	1	1	2	2	1	1	1	1	1	1
								0.333333	0.25	0.5	0.2	0.2	0.25	0.5	0.4	0.333333	0.25	0.25	0.333333	0.25	0.25
	13		18	10	0.555556	0.444444	8	3	4	3	4	5	4	5	4	5	5
								1	2	2	1	2	1	1	1	2	1
								0.333333	0.5	0.666667	0.25	0.4	0.25	0.2	0.25	0.4	0.2
	14		11	4	0.363636	0.636364	7	5	5	4	4
								1	2	1	1
								0.2	0.4	0.25	0.25
	2	W	18	12	0.666667	0.333333	6	3	4	5	4	5	4	5	5	5	5	5	5
								1	1	2	1	1	1	2	1	2	1	2	1
								0.333333	0.25	0.4	0.25	0.2	0.25	0.4	0.2	0.4	0.2	0.4	0.2
	3		16	9	0.5625	0.4375	7	4	6	5	4	4	5	4	4	5
								2	2	2	1	1	2	1	1	1
								0.5	0.333333	0.4	0.25	0.25	0.4	0.25	0.25	0.2
	5		29	18	0.62069	0.37931	11	4	3	3	3	3	4	5	4	4	5	5	5	6	5	5	5
								1	1	1	1	2	1	1	1	1	2	1	1	2	1	2	1
								0.25	0.333333	0.333333	0.333333	0.666667	0.25	0.2	0.25	0.25	0.4	0.2	0.2	0.333333	0.2	0.4	0.2
	11		13	7	0.538462	0.461538	6	5	3	4	3	4	3	5
								1	1	2	1	2	1	1
								0.2	0.333333	0.5	0.333333	0.5	0.333333	0.2
	6	N	20	14	0.7	0.3	6	6	5	4	4	4	4	5	4	5	4	5	5	5	5
								1	1	1	1	2	2	2	2	1	1	1	2	1	1
								0.166667	0.2	0.25	0.25	0.5	0.5	0.4	0.5	0.2	0.25	0.2	0.4	0.2	0.2
	9		20	13	0.65	0.35	7	4	4	5	3	4	4	5	5	6	4	4	5	5
								1	1	2	1	1	1	1	1	2	1	1	2	1
								0.25	0.25	0.4	0.333333	0.25	0.25	0.2	0.2	0.333333	0.25	0.25	0.4	0.2
	12	TOP	11	5	0.454545	0.545455	6	5	3	4	4	5
								1	1	1	2	1
					0.620013	0.379987		0.2	0.333333	0.25	0.5	0.2
CK-Teatment 1	2	E	7	6	0.857143	0.142857	1	4	3	6	4	5	5
								3	2	3	2	3	2
								0.75	0.666667	0.5	0.5	0.6	0.4
	4		9	8	0.888889	0.111111	1	3	6	5	5	3	3	5	5
								1	6	3	5	1	3	3	3
								0.333333	1	0.6	1	0.333333	1	0.6	0.6
	9		5	4	0.8	0.2	1	5	5	5	4
								5	4	3	4
								1	0.8	0.6	1
	11		7	7	1	0	0	3	4	4	4	4	5	4
								1	2	1	1	1	3	3
								0.333333	0.5	0.25	0.25	0.25	0.6	0.75
	12		28	27	0.964286	0.0357143	1	5	5	4	5	5	5	4	5	5	4	4	3	4	5	4	3	3	3	5	5	4	4	5	5	3	4	5
								4	1	3	1	2	1	3	2	1	4	3	3	3	3	4	1	2	2	2	3	2	2	1	4	2	3	4
								0.8	0.2	0.75	0.2	0.4	0.2	0.75	0.4	0.2	1	0.75	1	0.75	0.6	1	0.333333	0.666667	0.666667	0.4	0.6	0.5	0.5	0.2	0.8	0.666667	0.75	0.8
	5	W	15	15	1	0	0	5	5	5	5	5	5	3	3	3	4	5	6	4	4	4
								2	5	5	2	4	4	2	3	3	4	4	2	3	1	3
								0.4	1	1	0.4	0.8	0.8	0.666667	1	1	1	0.8	0.333333	0.75	0.25	0.75
	6		11	10	0.909091	0.0909091	1	4	5	4	3	3	5	5	5	4	5
								1	5	1	2	2	5	1	3	4	1
								0.25	1	0.25	0.666667	0.666667	1	0.2	0.6	1	0.2
	7		21	20	0.952381	0.047619	1	5	4	4	5	4	4	5	5	3	4	3	5	4	3	4	4	5	5	4	5
								3	4	3	3	2	2	4	4	1	3	2	3	3	2	2	2	2	3	3	2
								0.6	1	0.75	0.6	0.5	0.5	0.8	0.8	0.333333	0.75	0.666667	0.6	0.75	0.666667	0.5	0.5	0.4	0.6	0.75	0.4
	16		13	12	0.923077	0.0769231	1	3	3	5	4	4	4	3	3	6	6	5	5
								2	1	4	3	3	3	3	2	4	4	4	3
								0.666667	0.333333	0.8	0.75	0.75	0.75	1	0.666667	0.666667	0.666667	0.8	0.6
	17		21	21	1	0	0	4	5	5	5	4	5	3	4	5	5	3	5	5	3	5	5	5	6	6	5	6
								3	2	5	3	3	2	3	1	1	1	2	2	4	2	4	3	1	2	3	3	4
								0.75	0.4	1	0.6	0.75	0.4	1	0.25	0.2	0.2	0.666667	0.4	0.8	0.666667	0.8	0.6	0.2	0.333333	0.5	0.6	0.666667
	8	S	13	12	0.923077	0.0769231	1	5	4	5	4	5	6	5	4	3	4	4	3
								4	4	5	2	2	2	4	1	1	2	4	1
								0.8	1	1	0.5	0.4	0.333333	0.8	0.25	0.333333	0.5	1	0.333333
	18		16	16	1	0	0	5	4	5	2	4	4	5	3	4	3	5	3	4	5	4	4
								4	3	4	2	2	1	3	1	4	3	4	2	3	4	3	2
								0.8	0.75	0.8	1	0.5	0.25	0.6	0.333333	1	1	0.8	0.666667	0.75	0.8	0.75	0.5
	19		43	43	1	0	0	5	4	5	3	5	4	5	3	3	5	4	4	6	4	3	5	5	4	5	4	3	5	4	3	5	5	4	1	4	5	3	5	4	4	5	5	3	5	5	5	4	5
								3	3	5	1	3	1	1	2	1	4	3	1	5	1	3	3	3	1	2	2	1	4	3	1	2	2	3	1	4	1	2	2	2	3	4	4	2	2	1	4	3	4
								0.6	0.75	1	0.333333	0.6	0.25	0.2	0.666667	0.333333	0.8	0.75	0.25	0.833333	0.25	1	0.6	0.6	0.25	0.4	0.5	0.333333	0.8	0.75	0.333333	0.4	0.4	0.75	1	1	0.2	0.666667	0.4	0.5	0.75	0.8	0.8	0.666667	0.4	0.2	0.8	0.75	0.8
	20		11	11	1	0	0	5	4	6	5	3	5	4	4	4	4	5
								5	3	5	1	3	4	4	2	2	2	4
								1	0.75	0.833333	0.2	1	0.8	1	0.5	0.5	0.5	0.8
	1	N	11	11	1	0	0	5	5	4	5	5	4	5	4	3	5	4
								5	1	1	2	4	1	2	1	3	3	2
								1	0.2	0.25	0.4	0.8	0.25	0.4	0.25	1	0.6	0.5
	3		11	10	0.909091	0.0909091	1	3	5	3	6	3	4	6	3	6	5
								1	3	1	6	3	3	3	1	4	3
								0.333333	0.6	0.333333	1	1	0.75	0.5	0.333333	0.666667	0.6
	10		12	12	1	0	0	5	5	4	5	5	3	4	5	4	5	4	5
								4	4	4	1	5	3	4	4	3	4	3	4
								0.8	0.8	1	0.2	1	1	1	0.8	0.75	0.8	0.75	0.8
	13		14	14	1	0	0	3	5	4	4	4	3	4	4	3	3	4	4	4	5
								2	2	2	4	2	2	2	3	2	3	3	2	4	4
								0.666667	0.4	0.5	1	0.5	0.666667	0.5	0.75	0.666667	1	0.75	0.5	1	0.8
	14		37	37	1	0	0	5	5	5	5	5	5	5	5	4	4	4	5	3	5	5	5	5	5	4	5	3	3	3	5	4	5	4	4	4	3	4	5	5	4	3	4	5
								4	4	2	2	2	2	4	3	2	4	2	4	1	2	1	3	3	3	4	2	2	1	3	3	1	4	3	2	1	3	4	4	2	4	3	3	4
								0.8	0.8	0.4	0.4	0.4	0.4	0.8	0.6	0.5	1	0.5	0.8	0.333333	0.4	0.2	0.6	0.6	0.6	1	0.4	0.666667	0.333333	1	0.6	0.25	0.8	0.75	0.5	0.25	1	1	0.8	0.4	1	1	0.75	0.8
	15		23	23	1	0	0	4	4	3	3	4	5	4	3	5	4	4	3	5	3	4	5	5	4	5	3	6	5	4
								4	1	1	1	1	1	4	3	1	3	4	2	4	2	3	2	2	2	3	3	4	3	4
					0.956352	0.0436483		1	0.25	0.333333	0.333333	0.25	0.2	1	1	0.2	0.75	1	0.666667	0.8	0.666667	0.75	0.4	0.4	0.5	0.6	1	0.666667	0.6	1
CK-artificial-Teatment 9	3	E	15	9	0.6	0.4	6	5	4	6	5	4	5	4	4	4
								1	1	1	1	2	1	2	3	2
								0.2	0.25	0.166667	0.2	0.5	0.2	0.5	0.75	0.5
	4		32	22	0.6875	0.3125	10	5	4	3	3	6	6	6	3	6	3	6	5	4	5	6	3	6	5	4	5	6	5
								1	1	1	2	1	1	1	1	2	1	1	1	1	1	2	3	1	2	2	1	2	2
								0.2	0.25	0.333333	0.666667	0.166667	0.166667	0.166667	0.333333	0.333333	0.333333	0.166667	0.2	0.25	0.2	0.333333	1	0.166667	0.4	0.5	0.2	0.333333	0.4
	7		16	10	0.625	0.375	6	4	5	6	4	4	6	5	4	5	6
								1	1	1	1	2	1	1	2	1	2
								0.25	0.2	0.166667	0.25	0.5	0.166667	0.2	0.5	0.2	0.333333
	17		21	15	0.714286	0.285714	6	3	5	3	4	4	4	6	5	5	5	5	6	5	4	5
								1	1	2	2	1	1	1	1	1	1	1	1	1	2	1
								0.333333	0.2	0.666667	0.5	0.25	0.25	0.166667	0.2	0.2	0.2	0.2	0.166667	0.2	0.5	0.2
	1	W	12	5	0.416667	0.583333	7	5	4	6	5	4
								2	2	1	1	1
								0.4	0.5	0.166667	0.2	0.25
	5		16	7	0.4375	0.5625	9	4	4	6	5	5	5	5
								1	1	1	1	1	1	1
								0.25	0.25	0.166667	0.2	0.2	0.2	0.2
	6		41	24	0.585366	0.414634	17	4	5	3	5	4	3	5	4	5	5	5	5	5	5	5	5	6	3	6	3	4	4	6	5
								1	1	2	2	1	1	1	1	1	1	1	1	1	2	2	2	1	2	1	1	2	1	1	1
								0.25	0.2	0.666667	0.4	0.25	0.333333	0.2	0.25	0.2	0.2	0.2	0.2	0.2	0.4	0.4	0.4	0.166667	0.666667	0.166667	0.333333	0.5	0.25	0.166667	0.2
	12		13	6	0.461538	0.538462	7	5	6	4	6	5	6
								1	2	1	1	1	1
								0.2	0.333333	0.25	0.166667	0.2	0.166667
	16		14	6	0.428571	0.571429	8	5	5	5	5	5	5
								1	2	1	2	1	1
								0.2	0.4	0.2	0.4	0.2	0.2
	2	S	12	5	0.416667	0.583333	7	6	5	5	6	4
								1	1	1	2	1
								0.166667	0.2	0.2	0.333333	0.25
	8		13	7	0.538462	0.461538	6	5	5	5	5	5	6	5
								1	1	1	1	1	1	1
								0.2	0.2	0.2	0.2	0.2	0.166667	0.2
	13		18	6	0.333333	0.666667	12	6	6	6	5	5	5
								2	2	2	1	1	2
								0.333333	0.333333	0.333333	0.2	0.2	0.4
	9	N	18	7	0.388889	0.611111	11	6	6	6	5	5	5	5
								2	2	2	1	1	1	1
								0.333333	0.333333	0.333333	0.2	0.2	0.2	0.2
	10		16	9	0.5625	0.4375	7	5	5	5	4	4	4	5	4	4
								1	1	1	1	2	1	1	1	1
								0.2	0.2	0.2	0.25	0.5	0.25	0.2	0.25	0.25
	11		9	5	0.555556	0.444444	4	4	5	6	4	5
								1	1	1	1	1
								0.25	0.2	0.166667	0.25	0.2
	14		15	7	0.466667	0.533333	8	5	4	3	4	6	4	4
								1	2	1	1	1	1	1
								0.2	0.5	0.333333	0.25	0.166667	0.25	0.25
	15		35	24	0.685714	0.314286	11	4	6	4	6	4	4	4	4	3	4	6	6	4	5	5	4	5	4	4	5	6	4	4	5
								3	2	2	2	3	1	2	1	1	1	1	1	2	2	1	1	1	1	1	1	1	1	1	1
								0.75	0.333333	0.5	0.333333	0.75	0.25	0.5	0.25	0.333333	0.25	0.166667	0.166667	0.5	0.4	0.2	0.25	0.2	0.25	0.25	0.2	0.166667	0.25	0.25	0.2
	18		31	17	0.548387	0.451613	14	3	4	4	6	5	6	5	6	5	5	6	4	5	3	4	5	4
								1	1	1	2	3	1	3	1	1	1	3	1	2	1	1	1	2
					0.525145	0.474855		0.333333	0.25	0.25	0.333333	0.6	0.166667	0.6	0.166667	0.2	0.2	0.5	0.25	0.4	0.333333	0.25	0.2	0.5
CK-Teatmen 2	1	E	8	8	1	0	0	4	5	3	6	3	4	5	5
								3	2	2	3	2	2	3	2
								0.75	0.4	0.666667	0.5	0.666667	0.5	0.6	0.4
	5		10	9	0.9	0.1	1	3	6	5	5	5	3	3	5	5
								1	6	3	5	2	1	3	3	3
								0.333333	1	0.6	1	0.4	0.333333	1	0.6	0.6
	8		6	5	0.833333	0.166667	1	5	5	5	5	4
								5	4	5	4	4
								1	0.8	1	0.8	1
	9		9	9	1	0	0	3	4	4	4	4	5	4	5	5
								1	2	1	1	1	3	3	4	4
								0.333333	0.5	0.25	0.25	0.25	0.6	0.75	0.8	0.8
	13	W	26	24	0.923077	0.0769231	2	5	5	4	5	5	5	4	5	5	5	4	3	3	3	5	5	4	4	5	5	3	4	5
								4	1	3	1	2	1	3	2	1	3	4	1	2	2	2	3	2	2	1	4	2	3	4
								0.8	0.2	0.75	0.2	0.4	0.2	0.75	0.4	0.2	0.6	1	0.333333	0.666667	0.666667	0.4	0.6	0.5	0.5	0.2	0.8	0.666667	0.75	0.8
	2		17	17	1	0	0	5	5	5	5	5	5	5	4	3	3	3	4	5	6	4	4	4
								2	5	5	2	4	4	3	4	2	3	3	4	4	2	3	1	3
								0.4	1	1	0.4	0.8	0.8	0.6	1	0.666667	1	1	1	0.8	0.333333	0.75	0.25	0.75
	3		12	12	1	0	0	4	5	4	3	3	4	5	5	5	5	4	5
								1	5	1	2	2	3	4	5	1	3	4	1
								0.25	1	0.25	0.666667	0.666667	0.75	0.8	1	0.2	0.6	1	0.2
	6		23	21	0.913043	0.0869565	2	5	4	4	5	4	4	5	5	3	4	3	5	4	3	4	4	5	5	4	5	5
								3	4	3	3	2	2	4	4	1	3	2	3	3	2	2	2	2	3	3	2	3
								0.6	1	0.75	0.6	0.5	0.5	0.8	0.8	0.333333	0.75	0.666667	0.6	0.75	0.666667	0.5	0.5	0.4	0.6	0.75	0.4	0.6
	7	S	14	12	0.857143	0.142857	2	3	3	5	4	4	4	3	3	6	6	5	5
								2	1	4	3	3	3	3	2	4	4	4	3
								0.666667	0.333333	0.8	0.75	0.75	0.75	1	0.666667	0.666667	0.666667	0.8	0.6
	15		24	21	0.875	0.125	3	4	5	5	5	4	5	3	4	5	5	3	5	3	5	5	5	6	6	5	6
								3	2	5	3	3	2	3	1	1	1	2	2	2	4	3	1	2	3	3	4
								0.75	0.4	1	0.6	0.75	0.4	1	0.25	0.2	0.2	0.666667	0.4	0.666667	0.8	0.6	0.2	0.333333	0.5	0.6	0.666667
	4		13	12	0.923077	0.0769231	1	5	4	5	4	5	6	5	4	3	4	4	3
								4	4	5	2	2	2	4	1	1	2	4	1
								0.8	1	1	0.5	0.4	0.333333	0.8	0.25	0.333333	0.5	1	0.333333
	17		11	11	1	0	0	5	5	4	5	5	4	5	4	3	5	4
								5	1	1	2	4	1	2	1	3	3	2
								1	0.2	0.25	0.4	0.8	0.25	0.4	0.25	1	0.6	0.5
	10	N	11	10	0.909091	0.0909091	1	3	5	3	6	3	4	6	3	6	5
								1	3	1	6	3	3	3	1	4	3
								0.333333	0.6	0.333333	1	1	0.75	0.5	0.333333	0.666667	0.6
	11		12	12	1	0	0	5	5	4	5	5	3	4	5	4	5	4	5
								4	4	4	1	5	3	4	4	3	4	3	4
								0.8	0.8	1	0.2	1	1	1	0.8	0.75	0.8	0.75	0.8
	12		14	14	1	0	0	3	5	4	4	4	3	4	4	3	3	4	4	4	5
								2	2	2	4	2	2	2	3	2	3	3	2	4	4
								0.666667	0.4	0.5	1	0.5	0.666667	0.5	0.75	0.666667	1	0.75	0.5	1	0.8
	14		25	25	1	0	0	5	5	5	5	5	5	5	5	4	4	4	5	3	5	5	5	5	5	4	5	3	3	3	5
								4	4	2	2	2	2	4	3	2	4	2	4	1	2	1	3	3	3	4	2	2	1	3	3
								0.8	0.8	0.4	0.4	0.4	0.4	0.8	0.6	0.5	1	0.5	0.8	0.333333	0.4	0.2	0.6	0.6	0.6	1	0.4	0.666667	0.333333	1	0.6
	16		26	26	1	0	0	4	4	3	3	4	5	4	3	5	4	4	3	5	3	4	5	5	4	5	3	6	5	4	4	5
								4	1	1	1	1	1	4	3	1	3	4	2	4	2	3	2	2	2	3	3	4	3	4	3	3
								1	0.25	0.333333	0.333333	0.25	0.2	1	1	0.2	0.75	1	0.666667	0.8	0.666667	0.75	0.4	0.4	0.5	0.6	1	0.666667	0.6	1	0.75	0.6
					0.949045	0.050955
CK-Teatment 3	1	E	9	9	1	0	0	4	3	6	5	5	5	6	4	4
								3	2	4	3	3	2	3	2	2
								0.75	0.666667	0.666667	0.6	0.6	0.4	0.5	0.5	0.5
	3		10	8	0.8	0.2	2	3	6	5	5	3	3	5	5
								1	6	3	5	1	3	3	3
								0.333333	1	0.6	1	0.333333	1	0.6	0.6
	9		6	5	0.833333	0.166667	1	5	5	4	5	4
								5	4	3	3	4
								1	0.8	0.75	0.6	1
	13		33	32	0.969697	0.030303	1	5	5	4	5	5	5	4	5	5	4	5	6	5	5	4	5	5	6	4	4	3	3	3	5	5	4	4	5	5	3	4
								4	1	3	1	2	1	3	2	1	4	2	3	3	3	4	3	2	3	3	2	1	2	2	2	3	2	2	1	4	2	3
								0.8	0.2	0.75	0.2	0.4	0.2	0.75	0.4	0.2	1	0.4	0.5	0.6	0.6	1	0.6	0.4	0.5	0.75	0.5	0.333333	0.666667	0.666667	0.4	0.6	0.5	0.5	0.2	0.8	0.666667	0.75
	2	W	17	16	0.941176	0.0588235	1	5	5	5	5	5	5	3	3	3	4	5	6	4	4	4	5
								2	5	5	2	4	4	2	3	3	4	4	2	3	1	3	3
								0.4	1	1	0.4	0.8	0.8	0.666667	1	1	1	0.8	0.333333	0.75	0.25	0.75	0.6
	5		16	16	1	0	0	4	5	4	3	3	5	6	5	6	4	5	4	5	5	5	5
								1	5	1	2	2	3	2	3	3	2	2	2	2	5	1	3
								0.25	1	0.25	0.666667	0.666667	0.6	0.333333	0.6	0.5	0.5	0.4	0.5	0.4	1	0.2	0.6
	7		14	14	1	0	0	3	3	5	4	4	4	3	3	5	5	6	6	5	5
								2	1	4	3	3	3	1	2	3	3	4	4	4	3
								0.666667	0.333333	0.8	0.75	0.75	0.75	0.333333	0.666667	0.6	0.6	0.666667	0.666667	0.8	0.6
	11		19	19	1	0	0	4	5	5	5	4	5	3	4	5	5	3	5	5	3	5	5	5	6	6
								3	2	5	3	3	2	3	1	1	1	2	2	4	2	4	3	1	2	3
								0.75	0.4	1	0.6	0.75	0.4	1	0.25	0.2	0.2	0.666667	0.4	0.8	0.666667	0.8	0.6	0.2	0.333333	0.5
	4	S	16	16	1	0	0	5	4	5	4	5	6	5	4	3	4	4	3	5	5	6	6
								4	4	5	2	2	2	4	1	1	2	4	1	2	3	3	3
								0.8	1	1	0.5	0.4	0.333333	0.8	0.25	0.333333	0.5	1	0.333333	0.4	0.6	0.5	0.5
	6		18	18	1	0	0	5	4	5	2	4	4	5	3	4	3	5	3	4	5	4	4	5	5
								4	3	4	2	2	1	3	1	4	3	4	2	3	4	3	2	2	2
								0.8	0.75	0.8	1	0.5	0.25	0.6	0.333333	1	1	0.8	0.666667	0.75	0.8	0.75	0.5	0.4	0.4
	10		14	14	1	0	0	5	4	6	5	3	5	4	4	4	4	5	6	5	4
								5	3	5	1	1	4	4	2	2	2	4	2	3	2
								1	0.75	0.833333	0.2	0.333333	0.8	1	0.5	0.5	0.5	0.8	0.333333	0.6	0.5
	8	N	15	15	1	0	0	5	5	4	5	5	4	5	4	3	5	4	4	3	4	5
								5	1	1	2	4	1	2	1	3	3	2	3	3	3	3
								1	0.2	0.25	0.4	0.8	0.25	0.4	0.25	1	0.6	0.5	0.75	1	0.75	0.6
	12		9	8	0.888889	0.111111	1	3	5	3	6	6	3	6	5
								1	3	1	6	3	1	4	3
								0.333333	0.6	0.333333	1	0.5	0.333333	0.666667	0.6
	14		13	12	0.923077	0.0769231	1	5	5	4	5	5	3	4	5	4	5	4	5
								4	4	4	1	5	1	4	4	3	4	3	4
								0.8	0.8	1	0.2	1	0.333333	1	0.8	0.75	0.8	0.75	0.8
					0.954012
[truncated: 12 more columns]
